# Supplementary material for: Intercostal Nerve Block for Bilateral Thoracoscopic Sympathectomy: A Prospective Observational Cohort Comparison of Three Analgesic Protocols
Source: J Clin Med. 2026 Jul 22;15(14):5755. doi: 10.3390/jcm15145755 (PMC13412612; doi:10.3390/jcm15145755)
Supplement: Supplementary file 1 [file jcm-15-05755-s001.zip]

Archive with 2 entries (2 files):
- Supplementary File S1.pdf
- Supplementary tables S1 and S2.pdf
